# Supplementary material for: T cells expressing NKG2D chimeric antigen receptors efficiently eliminate glioblastoma and cancer stem cells
Source: J Immunother Cancer. 2019 Jul 9;7:171. doi: 10.1186/s40425-019-0642-9 (PMC6617951; doi:10.1186/s40425-019-0642-9)
Supplement: Supplementary file 1 — Table S1. List of antibodies used in this study. (XLSX 13 kb) [file 40425_2019_642_MOESM1_ESM.xlsx]

## Sheet: Sheet1
	Table S1 List of antibodies used in this study
	Product Name	Company	Product Number
	Human MICA APC-conjugated Antibody	R&D Systems	FAB1300A-025
	Human MICB APC-conjugated Antibody	R&D Systems	FAB1599A-025
	Mouse IgG2B APC-conjugated Antibody	R&D Systems	IC0041A
	Human ULBP-1 APC-conjugated Antibody	R&D Systems	FAB1380A
	Human ULBP-2/5/6 APC-conjugated Antibody	R&D Systems	FAB1298A
	Human ULBP-3 APC-conjugated Antibody	R&D Systems	FAB1517A
	Mouse IgG2A APC-conjugated Antibody	R&D Systems	IC003A
	PE anti-human CD3 Antibody	Biolegend	300456
	PE Mouse IgG1, κ Isotype Ctrl Antibody	Biolegend	400112
	Anti-MICA antibody	abcam	ab93170
	goat Anti-Rabbit IgG	abcam	ab6721
	nestin antibody	santa cruz	sc-23927
	Alexa Fluor® 488 anti-Nestin Antibody	Biolegend	656812
	Alexa Fluor 488 Mouse IgG1, κ Isotype Ctrl (FC) Antibody	Biolegend	400129
	Anti-ULBP1 antibody produced in rabbit	SIGMA	HPA007547
	ULBP3 Polyclonal Antibody	Thermo	PA5-64083
	Anti-CD3 antibody	abcam	ab5690
	ULBP2/ULBP5/ULBP6 Polyclonal Antibody	ThermoFisher	PA5-47118
	Donkey Anti-goat IgG	abcam	ab6885
